# Supplementary material for: Lamin A/C Ablation Restricted to Vascular Smooth Muscle Cells, Cardiomyocytes, and Cardiac Fibroblasts Causes Cardiac and Vascular Dysfunction
Source: Int J Mol Sci. 2023 Jul 6;24(13):11172. doi: 10.3390/ijms241311172 (PMC10342548; doi:10.3390/ijms241311172)
Supplement: Supplementary file 1 [file ijms-24-11172-s001.zip]

Archive with 5 entries (5 files):
- del Monte-Monge_supplementary material.pdf
- Suppl video S1.gif
- Suppl video S2.gif
- Suppl video S3.gif
- Suppl video S4.gif
